# Supplementary material for: Dissecting the transcriptional networks underlying breast cancer: NR4A1 reduces the migration of normal and breast cancer cell lines
Source: Breast Cancer Res. 2010 Jul 19;12(4):R51. doi: 10.1186/bcr2610 (PMC2949640; doi:10.1186/bcr2610)
Supplement: Additional file 1 — RT-PCR validation. A table showing the gene name, accession number and primer set used for the two rounds of RT-PCR validation. [file bcr2610-S1.XLS]

## Sheet: Sheet1
Additional file 1
Hugo Name	RefSeq	Primers
		Forward	Reverse
ABCA7	NM_019112, NM_033308	GAACCGGACCTTCGAGGAG	GCTCCCAGGGTCCAGAAAG
ADNP	NM_015339	CCGAAACTATGTTCCAACTTCC	TTTGTCCGATAGTCCTGGTTTT
AEBP1	NM_001129	GCACCACAGCTACAAGGACA	CCCCAGGGTTGTCTGAGAT
AES	NM_001130, NM_198970, NM_198969	GCAAGCTCAGTACCACAGC	GGAGAGGTAGGGCAGGAC
APRIN	NM_015032	ATGGTTCGATGGCTACTTGG	TGCCAGCTTCACAATAGCAC
ARID3	NM_005224	GCAGAAGCGAGGGACACC	GCCCCGCTTCTCACACTC
ARNT	NM_001668, NM_178427	GTTCATCTCCCGACACAACA	GAACCGGAACATGACAGACA
ASH2L	NM_004674	AAATACTGGGAGTGCATGACAA	GTTGTCATAAGCAGGACCAATG
ATBF1	NM_006885	AAGCAGCCTGAAACCTCAGA	TCTGAAGGGCAGCAGAAGTT
ATF2	NM_001880	CATTACAGGTTCCCAATGTGC	ACAGGCATGGTTTGTCCATTA
ATF3	NM_004024, NM_001030287, NM_001674	GCTAACCTGACGCCCTTTG	GGCTACCTCGGCTTTTGTG
ATF6	NM_007348	AGCAGCACCCAAGACTCAA	GCAGAACTCCAGGTGCTTG
BACH1	NM_206866, NM_001186, NM_001011545	AACCTTGCCCATATGCTTGT	CATGGATACAATCCAGCTGTTC
BAZ1A	NM_013448	AAATGACAGTGAAGGCCCACT	AGTGCAGATTTTGTGGGGTCT
BCL3	NM_005178	CTCAAGAACTGCCACAACGA	AGATGGGGAAGGAAGGAAGA
BCL6	NM_001706	CGTCCATACCGGTGAGAAAC	TGGGCCACCTGTACAAATCT
BCL6B	NM_181844	ACATCCCAGGCTCAAGACAC	CGCAGATTGAGCAGTGGTAA
BHLHB2	NM_003670	ACAAGTCAAGACGGGGAATA	GTTTGAGATGTTCGGGTAGG
BHLHB3	NM_030762	TTGTACAGAGCCCCAAAAATC	TCATGCTCCTTTTGGGTTTAC
BLZF1	NM_003666	GTAAATTCTCATCTTCTGGGAAATGT	AAAAATGGATTATCAGGTGAACTCTC
BNC1	NM_001717	TCTAGCCTCCCCACTCCTG	TTGGGGTCCTGACTTTGGT
BRD8	NM_006696, NM_183359, NM_139199	AGAGGCATCCCCTGAAAG	CATCTTCCTCCTCATCCTCA
C21orf66	NM_016631, NM_013329	AATGCGAGGGTATGTCCAAG	GACGTTTTGCATGCTCTTGA
C3orf31	NM_138807	GAAAATTATCTCAGTGAACGAGGATGT	AGAGCTCTCGAAAGTGGGCTATATT
CBX3	NM_007276, NM_016587	TGCTGACAAACCAAGAGGATT	TTCTGGACAAGAATGCCAAGT
CCNT2	NM_058241, NM_001241	CAAGGATTTGGCACAGACAT	CACCAATGCTTTCCATCAGT
CD86	NM_006889, NM_175862	TGGAACCAACACAATGGAGA	AAAAAGGTTGCCCAGGAACT
CDC5L	NM_001253	AGGAGCTGGAAGAACGTGAA	GGCAGATCTTTCTGGACAGC
CEBPA	NM_004364	AGTGCCTTGTGCAATGTGA	CCCCTCACCTCATTGGTC
CEBPZ	NM_005760	TCTGAAAGCTGACATTGTGTTG	TGTTTCTTTGTCTGCATCAGTG
CHAF1B	NM_005441	CAGTGGTGGAAACAGGTGTG	GTAACCGTCCGTGGAAGAAA
CHD1	NM_001270	CAGGGCCTTCCATACTCAGA	CTAAGCCCTCATGTCCTCCA
CNBP	NM_003418	CGACGCGGAAGATCTGACT	CTCTGCCACGGCTTCTCAT
CNOT7	NM_054026, NM_013354	AAGACCCATTGGAGAATTCAG	CAATTCCTTCCTCCTCATGTT
CREB3L4	NM_130898	GGAGCTGGAGAGGCACAA	GACTGAAGCTGGGCAGGA
DEK	NM_003472	ACGGAACAGTTCTGGAATGG	TGGTGGCTCCTCTTCACTTT
DNMT1	NM_001379	TCACTGGCTTTGATGGAGGT	GAACCGTGGTCTCGATCTTG
DOT1L	NM_032482	ATGCCTACAGATCCCCTCACA	GCTGGGCGTTCTTCTCCTT
E2F4	NM_001950	GCAGAAGTCCAGGGAATGG	TGATGGGCTCAAAGGAGGT
E2F5	NM_001951	CTTCAGCAGGATCTATTAGTGGAG	GTAGATAACAGTCCCAAGTTTCCA
EGR2	NM_000399	GGTGACCATCTTTCCCAATG	GGATATGGGAGATCCAACGA
EGR3	NM_004430	AGCAGCGACTCGGTAGTCC	GAGTAGAGGTCGCCGCAGT
ELF3	NM_004433	AGCTGCGAGACCTCACTTCC	AGCTCCGAGAAGCACCAGTC
ELF5	NM_001422, NM_198381	AGAAAGCAAGGCCACCATC	ACATCTTTGCCAGGGCTTC
ELK1	NM_005229	CTGGAAAGCCAGGCACAC	TGCAGAGACTGGATGGTGAA
ELK3	NM_005230	GCAGTTGCTGCTGGATCAGA	GTTGCGGCTCGTGCTTCT
ENPP2	NM_006209, NM_001040092	ATGGATTACAGCCACCAAGC	ATCCATTAATTGCCCCACAA
EP300	NM_001429	GTGCAACCTTCCCCACTGT	GGGAGACACACAGGACAATCA
ERCC2	NM_000400	TCACCGACCTTGCTGACTTC	CAGTGTCCCAGATGTGATGATG
ERCC3	NM_000122	CTCCAGAAACGTTGCATCC	CGCAGGGAAGAACAATGAC
ETV1	NM_004956	CTCATCCCAGCAGAACAGAAG	CACCTCTTCAGGCTCAATCAG
ETV7	NM_016135	CCGGGTGAACATGACCTAC	TGGCCTCTTGTCCTTGAAC
EZH2	NM_152998, NM_004456	TTCATGCAACACCCAACACT	GAGAGCAGCAGCAAACTCCT
FLJ12895 (ZNF447)	NM_023926	GAAGGCAGCCTCCCTGGT	GGCCGTCCTCTTCGGTCT
FLJ32130 (ZNF785)	NM_152458	CCTGCTCCAGCATCAGTTCA	CTTCTCGCCCGTGTGCTT
FOS	NM_005252	AGAATCCGAAGGGAAAGGAA	CTTCTCCTTCAGCAGGTTGG
FOSB	NM_006732	AGGAAGAGGAGAAGCGAAGG	CTTCGTAGGGGATCTTGCAG
FOSL2	NM_005253	TCAAGACCATTGGCACCAC	GCCACCAACATGAACTCCA
FOXJ3	NM_014947	GAAGAGGGCACGATCTGTAGAA	GTGGGCTATCACTACCATCCTG
FOXK2	NM_004514	ACCAGGCAAAGGCTCGTT	TCCTGGATGACAGCGAGTTT
FOXM1	NM_021953, NM_202002	AAGAACTCCATCCGCCACA	CTCGGGCAATTGTGGAGAC
FOXP1	NM_032682	AAATGCAGCAGATCCTCCAG	ATCATGCCTTGAGCAAGAGG
FOXP4	NM_138457, NM_001012426, NM_001012427	CTCATTCCCAGATGGTCTCG	GGGAGGCGTAGGTGAAGG
GABP2	NM_016654, NM_005254	AACCAGTGGAATTGGTCAGC	TGTAGGCCTCTGCTTCCTGT
GATA6	NM_005257	ACGTACCACCACCACCAC	CTCCAGCAGGTCTGCACT
GMEB1	NM_006582, NM_024482	GCTACTCAGGGGAGTTCAGCA	GGAGGCTTAGGAGTGCTCACA
GTF2A2	NM_004492	AAAATACTGGCTCCAATACTACAGA	AATAAAGGTGATGTAAGAGGCTACA
GTF2H3	NM_001516	TGATTAAGGCTGCAGAAGACAGTG	CCACAGCAAATACTGCAGAAGAGA
GTF3A	NM_002097	ATGTGGGAAACACTTTGCATC	GGGCATGAGTTTTCATGTGTT
GTF3C4	NM_012204	ATGCACTTGACCAGGGAACA	TGTGGCCATTGGAACAGACT
HBP1	NM_012257	CGATGTATGTCTACCTCCTGGAC	AGAATTGGAAGAGAGCTGTGATG
HCFC1	NM_005334	CTTCTCCCTTGTGGGCAAC	GTGGTGGTAGGACCCCGTA
HCLS1	NM_005335	TTTGGTGGCCAGTATGGAAT	GGACTCAAATTTCGCCTTCA
HOXA3	NM_153631, NM_153632, NM_030661	TGCTCTTCCTCGGGTCAA	TCCTCCGTTTGCTGGAGA
HDAC11	NM_024827	TGTCTACAACCGCCACATCTA	CTCCTGGAGGGATTTCTTGA
HESX1	NM_003865	GAAAACAAACCCTCAACTTGC	AAGCTCTTTCTTCTGGCATTG
HHEX	NM_002729	GCCTCGTGTCCCCCTACC	GGCGTGCGTGTAGTCGTTC
HIF1A	NM_001530, NM_181054	ACACAGAAATGGCCTTGTGAA	GGTTCACAAATCAGCACCAAG
HIVEP2	NM_006734	ATGAAACCTGATGCGTCCTT	ACAGCGAATCCCACATTCTT
HKR3 (ZBTB48)	NM_005341	CATGCAGAAGAAGGACTTGC	CATACGTGTGGCCTCTCATT
HMBOX1	NM_024567	AGGAGTGCCTGGCTGTTAT	CTGGACTCTGCACATCTATCC
HMG2OB	NM_006339	TGAGGCCGAGAGAGAGAAG	ACCCTTGTGTCCATTCAGG
HMGB2	NM_002129	TGCCTTCTTCCTGTTTTGCT	TCTTCCTCCTCCTCCTCCTC
HOXA4	NM_002141	GGAGAAGGAGTTCCACTTCAAT	GGTCTTTCTTCCACTTCATCCT
HOXB7	NM_004502	CGAGCCGAGTTCCTTCAAC	GGGTCTGGTAGCGGGTGTA
HOXD4	NM_014621	CCGGCAGCAAGTCCTAGA	TTAGAGCCCAGCGAGGTG
ID1	NM_181353, NM_002165	CACCCTCAACGGCGAGAT	CCCAGGCTGGATGCAGTT
IFI16	NM_005531	ATGACCCCAAGAGCATGAAG	ATCTGAGGAGTGTGGGGATG
ING5	NM_032329	GCCTGCAGAAGATCCAGAAC	AATCACTGCCCTCCATCTTG
IRAK1	NM_001569, NM_001025243, NM_001025242	TGAGAGGCTGACACCCAAG	CTTCACAGCCCTCTGACCA
IRF1	NM_002198	AGGAACAAGGGCAGCTCAG	TGCTGAGTCCATCAGAGAAGG
IRF2	NM_002199	TTTGCCAAGTTGTAGAGGTGA	TGAGGTACTGTTTGCCTTCAA
IRF4	NM_002460	GACCTGCAAGCTCTTTGACAC	GGGTCTGGAAACTCCTCTCC
IRX1	NM_024337	AACGAGCACCGCAAGAAT	TGCTCGTCGATCTTGTCAAT
IRX3	NM_024336	CGCGCAGTATGAGCTGAAG	TGGGGTAGGGGTTCTTGC
ISGF3G	NM_006084	GCCCTGAGCCACAGGAAG	GAGGGCTCAGCCACAAGG
JARID1A	NM_005056	AGGGCTACAACTTTGCTGAA	CATGAGAGTCAATTCTTTGCAG
JARID1B	NM_006618	TACTTTTGGGGAAATGGCAGA	CCAAATTCCTTTGAGGCAATG
JUNB	NM_002229	ACCATCAGCTACCTCCCACAC	GAGCGTCTTCACCTTGTCCTC
K1404-Hum (ZNFX1)	NM_021035	TGCTGGAGTGGCTAGGTCTT	TAGCCAACTCCTGGTCTGCT
KHSRP	NM_003685	GACAAACCTCTCCGCATCA	GTCCCGTCATCTTGCTTGA
KLF10TIEG	NM_005655, NM_001032282	CATCTGTAGCCACCCAGGAT	CTTCCATCTGCCAGTTTGGT
KLF11	NM_003597	CCCATCTTCGCACTCACAC	CATGCTTCGTCAGGTGGTC
KLF2	NM_016270	ACGATCCTCCTTGACGAGTTT	AAAATGCCCACCTGTCTCTCT
KLF3	NM_016531	CGAACCACAGAGGACAGATTATTA	GCTTTCAAGTGGGAGCTTTTAG
KLF9	NM_001206	AATGAGGGGAGTCAGCAGTG	AGGAGCCCACACTGATTCTG
LASS4	NM_024552	AGACTCTGAAGCCATCCCTGTA	CCAGCAGGTAGTCAGAGGAATC
LBP-9	NM_014553	TGGGGAGTACACGGAGCAC	TCACCTGGTAGGCCACGTC
LDB2	NM_001290	TGGGGCTAACAAACTTCACC	AGGTTTGCAGCTGTGGTCTT
MAFF	NM_012323, NM_152878	GAGGGCACCCCTCATCTT	GAGGTGGGGGCATCTCTT
MAFG	NM_002359, NM_032711	AGACCAAATCGCTGGTTGTG	GCCACAAAGAGGTGTCCGTA
MBD1	NM_015846, NM_015845, NM_015847	AACCAGAAGCGCCAGAAGT	ACCTGCTTCCTGCTTCGTT
MBD2	NM_003927	ACGTCAGCTTTTCTGGGAGA	GCACTGGCAACAGCAGATAA
MECP2	NM_004992	CCTGCCTGAAGGCTGGAC	GGCCTCTGCCAGTTCCTG
MEIS2	NM_170677, NM_172315, NM_170676, NM_170675, NM_170674, NM_002399	CTATGGGCACCCGTTGTT	TTGTCCAGCTCTGGATTTGA
MEIS3	NM_020160	ACCTGCCTCAAGGGAAAGA	TCCTCATCTTCTCCACCAGAA
MEOX1	NM_004527, NM_001040002, NM_013999	ACTGCCAATGAGACAGAGAAG	GTTCTGGAACCACACTTTGAC
MGC2941 (PHF23)	NM_024297	CCCCCTAGCAAAGAGGAAAG	CGAGAGAAAGTGGACCTTGG
MLL2	NM_003482	CCATCTTCTCAGGGATCTCAC	AGCAGCTGCAGTGTTTTCAT
MLL5	NM_018682, NM_182931	ATCAGGCGGTCTTGTACACC	TCTTTGAGGCATGCACAGTC
MLLT3	NM_004529	GTGAGACATCAGAGAAGAAGAAATCA	AGTCATTGTCGTTATCCTCCACTT
MLX	NM_170607, NM_198204, NM_198205	TGCCTACAGCGACAACAGC	CTTGATGGCGTCCCTCCT
MSL3L1	NM_006800, NM_078630, NM_078629	CTGTGTTTGCTGGCTTTGAA	TAAGCCGACTCTGGGAAGAA
MSRB2	NM_012228	TGCTGCGACAGTCCACTCTT	ACAACCTCTGTGCGAGCTGA
MTA2	NM_004739	TTCAGAAGGGCCTGACTTGT	TCAAGCTGAGTTGGGGTCTT
MTF1	NM_005955	CAGTCTCAAAAGTCACATGAAAGGT	TACTGGAATTTTCTCGCAATTCA
MXD1	NM_002357	TTCACCAAATCGACCAGCTT	CGTCAACGTCGATTTCTTCC
MXD4	NM_006454	CAGCCCTCCAGTTCTCCT	CTCCTTGCAGGGGACTCT
MYC	NM_002467	CAGCAAACCTCCTCACAGC	TGTTGCTGATCTGTCTCAGGA
MYEF2	NM_016132	TAGCATGGGAGGATTTGGAG	CCCATTCCTCCAGTCACACT
MYST4	NM_012330	GACCGCAGTACAGGGTCAAT	GCCACAATCTGCACAAGAGA
NAB1	NM_005966	GTGCAAACACTCTTCCAGCA	CCTGCAGACAACCTCCTCTC
NARG1	NM_057175	GTTACAGGGAAACGAGGTATCA	CAAAGATGTTCCAAAGCTTCTC
NCOR1	NM_006311	GTCTTGGCCCAAAAGTTGAA	CTGATCATAACGCTGGCAGA
NFATC2	NM_173091, NM_012340	GGGAAAACTGTCACCACCAC	ATTCTGCCACTGGACTCTGG
NFATC4	NM_004554	TACTGACTGGCTCCAACTTCC	TGAAACTCTGGGTAGGACTGC
NFIL3	NM_005384	CGAGAACGTCGGAAACTGAT	CTTTGATCCGGAGCTTGTGT
NFKB1A	NM_020529	GCAAAATCCTGACCTGGTGT	GCTCGTCCTCTGTGAACTCC
NFKB2	NM_002502	GAAGGCTGGTGCTGACATC	GCTCCATGGTGTTCTGAGC
NFX1	NM_147134, NM_002504, NM_147133	TCTCCAGCATCTCAAGCAGA	TGGTTCGTCCACATTCACAT
NFYB	NM_006166	GATGCTTCTCAACTAGGAATCTCT	GGTATGGCATTTTTCATTATCC
NME1	NM_000269, NM_198175	AGGACCGTCCATTCTTTGC	AAACCACAAGCCGATCTCC
NOTCH4	NM_004557	TGGACCTACTTGCCACCTTC	TCAAAGCCTGGGAGACACTT
NP-647610.1 (TAF1C)	NM_005679, NM_139353	AGTGGCAGCCAACCCTTCT	CCCTGAGTGTCCAGCATCTTC
NP-689671.2 (ZNF785)	NM_152458	GCGTGGAGTGTGGGAAAG	GTGCCGGAAGTGAACTGG
NPM1	NM_199185, NM_002520, NM_001037738	CTGGCAACTTTGAAAATGTCT	TTTTCTGTGGAACCTTGCTAC
NR1D2	NM_005126	TCCAGCAGTGAAAGAAGTGG	CAAAGCCTCCACAGAGTTGA
NR1H2	NM_007121	GAAGGCGAGGGTGTCCAG	TCCACGATCTCCTGGACTGA
NR1H3	NM_005693	AACTGGGCATGATCGAGAAG	GGAAGCCGGGTAGCTGTT
NR4A1	NM_002135, NM_173157	CCCTGTATCCAAGCCCAATA	AGGAAGGTGTCAAACTCTCCTG
NR4A2	NM_006186, NM_ 173171, NM_ 173172, NM_ 173173	CCCACGCAACATTTAGTTTTACT	TTGTTGTTCAGAAGAAAGATTGCTA
NRIP1	NM_003489	AAGCAAAGACCCACCAGGAG	ACCAGAAAGCCCTGGTTCAG
NSBP1	NM_030763	CAAGCAAGAAGCAGTTGTTGA	TTCTCCTCCCTTTTCTGTGG
NT5C	NM_014595	GAATTATCCTGACAAGGGACAA	TGCTATCTAAGATCTCCCTCCA
NY-BR1 (ANKRD30A)	NM_052997	TCAAGAACCTGCTTTCCACAT	GCTTCAGAAAGTGGTTGATGG
PAPOLA	NM_032632	CAGCTCTCAGGGCAGAAACAG	GTGGTGGGTTTACCAGACGTG
PBX1	NM_002585	CAGTCACTCAATGGGGATTCT	GAGGTCACTGATGAAGGGGTA
PBX3	NM_006195	AGAGGAGCTGGCCAAGAAA	AACCGGAATTTGGTGTGGT
PCGF2	NM_007144	GGAGTGCCTGCATTCCTTCT	GGAGAGGCTGACAATCTCATCA
PHF13	NM_153812	CCCTTATCCGAAGGAGGAAC	AGTAGGCTGCAGGTGGCTAA
PHF17	NM_024900, NM_199320	GCCAGTCTCCTGATGGTGAG	CTCAGGGATCCACAGAGCAC
PHF3	NM_015153	ATGCCCCAATGAAAGAACAG	GCCATTCGACCTATGCAGAT
PHKG2	NM_000294	CGGAAGGGAGAGCTGTTTG	CTTCTCGCCAGGTTCCAAG
PIAS3	NM_006099	AGGAGGATCTGCCCCCTA	AGGAAATCCCCACCCAAC
PILB (MSRB2)	NM_012228	CACTGGGTGGCCTTCGTT	ACGTGAAGGGGTGGCAAG
PML	NM_002675, NM_033249, NM_033238	TGAGGTCTTCCTGCCCAAC	GTCTTCTGCTTGGGGGTCA
POLR2I	NM_006233	CGAAGTGGACGAACTGACC	GAACACAGCCTCCTTGTGG
POU2F1	NM_002697	TTGAAGCCTTGAACCTCAGC	TCTAAGGCCACACGGATGTT
PPARD	NM_006238	GCATGTGAGGGGTGCAAG	TGTCTCGATGTCGTGGATCA
PPARG	NM_005037, NM_138711, NM_015869, NM_138712	TGCTTGTGAAGGATGCAAGG	CCACTGCAAGGCATTTCTGA
PPP1R10	NM_002714	ACAACACCTAATGCCACCAA	TTGGTTCTGTGCTCGTTTTC
PRKCBP1	NM_183047	TGCCAGCCTGTTCTCTCTTC	TTCTGGGCTGTTCTCTCTGC
RARG	NM_000966	GCCATGGCCACCAATAAG	CTCCTCTGAGCTGGTGCTCT
RB1	NM_000321	TGGCTCTCAGATTCACCTTTATT	GAGGTAGATTTCAATGGCTTCTG
RERE	NM_012102	AGGCCAAACACACCGTATTTC	GTACCATTTGACGTTCATGAGGA
RFXANK	NM_003721, NM_134440	GGTCTCCAGTTTGCCTCCT	GGGTGCAGGGAAAGAGACT
RFXAP	NM_000538	ACGTCAAACTCGAGGAAAGTG	CCTGGAAACTGCTGTTGTCTT
RING1	NM_002931	CCCTCGGTCACTGCATTC	GGATCGCTTGGACACCAG
RNF19	NM_015435, NM_183419	AGCCCAGAGCTTACGTTTGA	TGTTCCCAGTTGCCACAATA
RNF4	NM_002938	TAACCAGAGGGCATGAAAGG	TATGGGTTCTGCTTCCAAGG
RNPC2 (RBM39)	NM_004902, NM_184234,	CGAGGAAAGATTGGGTTGC	CCCTTGGTCGAATTCTTGC
RORC	NM_001001523, NM_005060	AAAGCAGGAGCAATGGAAGT	GAAGTCAAAGATGGAGCTGATG
RPL7	NM_000971	GAGGATGGCAAGAAAAGCTG	AGATTTGACGAAGGCGAAGA
RREB1	NM_001003699, NM_001003698, NM_002955	TGCCCAGTATGTTTCAAGGAG	CGTGAATCCTAAGTCGTGGAA
RXRA	NM_002957	CGCCATCGTCCTCTTTAAC	GCAGGCCTAAGTCATTTGG
SAFB2	NM_014649	TCTCCGTAGAGAAGGCCAAA	TTTGTAGGTCCGGGTTTCAG
SAP30	NM_003864	GCTTCAGCAAGAGGATCCAG	GTCCTGGTCTGGTTGGTAGC
SCAND1	NM_016558, NM_033630	AGCACACAGCTACCGGACAA	AGCCCACACAGTTACGCTCA
SCML-1	NM_001037536, NM_001037540 , NM_001037535, NM_006746	AAGCATCACTAAGCACCCTTC	GCATTGGTGCCTCTAGAAGTT
SEC14L2	NM_012429	CTGCTGTTCTCAGCCTCCA	CACAGCAGGCTTCCAGAGA
SGT1	NM_007265	CTTCTGAGGCTCCAATCACTTT	CGGTAGTCTGGGATACAGGTTC
SIAH2	NM_005067	AACCTGGCTATGGAGAAGGTG	CCTGAAGGGTGGTAATGCTCT
SIRT1	NM_012238	GCGATTGGGTACCGAGATAA	GTTCGAGGATCTGTGCCAAT
SIX4	NM_017420	CCCAGCACTGAGGTGAAAAG	CTTTCCTTGCTGGACTGTGG
SMAD2	NM_001003652, NM_005901	TTACAGACCCATCAAATTCAGA	TTACAGCCTGGTGGAATTTT
SMAD3	NM_005902	TGGACCTGCAGCCAGTTAC	CCACTGCTGCATTCCTGTT
SMAD5	NM_005903, NM_001001419, NM_001001420	GCCACGTTTCCAGATTCTTT	AGGTGGCATATAGGCAGGAG
SMARCAL1	NM_014140	CTTCGAGGCAGACATCAGTTA	TCTTCTTGAGCTGAGAAGCAA
SNAI2	NM_003068	GGGGAGAAGCCTTTTTCTT	TGCATTCTGTTCGAGTAAACAT
SNAPC3	NM_001039697	CTTGGAACATCGGGAAGAAA	CCACCAATCTGGAGGTCACT
SNAPC5	NM_006049
SNF8	NM_007241	CAGCTGGCAGAGAAGAATGG	TCTGGCCTCCTCAGCTGTAA
SNW1/SKIIP	NM_012245	AAGCCTGGAGAGGTGGTAAA	AGGGTCTTTTAGAGCCACCA
SNX5	NM_014426, NM_152227	CACCAAAGCCCTCATTGACT	ACAGCTCTGCAAAAGGGAGA
SOD2	NM_000636, NM_001024465	GTTGGCCAAGGGAGATGTTA	CTGATTTGGACAAGCAGCAA
SOX18	NM_018419	CTTCATGGTGTGGGCAAAG	GCGGCCGGTACTTGTAGTT
SOX4	NM_003107	CATTACCAGCTCCCTTCTTGC	CCCTCTCCTACAATGCAAAGC
SP3	NM_003111, NM_001017371	ATTCTGGAGAACGCCCTTTT	TATGTTTGGCAAGGTGGTCA
SPDEF	NM_012391	CCAACTCAGGGGTGCAGA	CCCAACACCTGCCTCTGA
SREBF2	NM_004599	TGTAATGATGGGGCAAGAGAA	TGTAATCAATGGCCTTCCTCA
STAT1	NM_007315, NM_139266	CTTGGATCAGCTGCAGAACT	GCTGTCTTTCCACCACAAAC
STAT5A	NM_003152	GAACCCTGACCATGTACTCG	TCTGGCAGAGGTGAAAAGAC
STAT6	NM_003153	AGTTGCTTCCTGGTGGAGAA	GGTTCTTGAACAGGGCAGAG
SUB1	NM_006713	AACAATGGAGCCAGCTGAAG	ACACTAGGTGGTGGGCAGAC
SUPT6H	NM_003170	CACACCAACCATTTCTCTCC	GTCCACTTTTCATCCCACTG
TADA3L	NM_006354, NM_133480	ACCTTCAGCCCAAGATCCAG	CATCTTCTGGGGGCTTCAGT
TAF12	NM_005644	GCACCCTGGAGGTGAAAGAT	GCTGTCCATTCCCTGACCTT
TAF13	NM_005645	CATTTGATGAAGCAAATTATGGA	AGGCTGAAAACTTTGTGTTTCTC
TAF1B	NM_005680	TTTCCAGACATAACTGAAGACTGC	TCAGCAAGATTAGACAAAGACCAC
TAF1C	NM_139353, NM_005679	AGTGGCAGCCAACCCTTCT	CCCTGAGTGTCCAGCATCTTC
TARBP1	NM_005646	GCTGTGGATGTGGAAGGAAT	ATCATCTTGGGCACTGGAAC
TAZ	NM_181314, NM_181311, NM_000116	AATTCCTGCGTTTCAAGTGG	GAGCTGCTCTGCCTGAGTCT
TBC1D2B	NM_015079	CCAGTGTGCTCAGAAGACCA	TGGCAACCAATTTCTCTTCC
TCEA3	NM_003196	GGCTGTTCCATCAGCAGAACTT	GACCTCTTCCAGTGCAGCAAAT
TCF4	NM_003199	GCAGAGTCTCCTTGGAGGTG	GTGCTTGCTGATGGAGCATA
TCF7L1	NM_031283	CTCACCCATCCGAGCTGT	AGACCAGGCTGGACATCG
TCF8	NM_030751	GCATACAGAACCCAACTTGAA	TGTGAGCTATAGGAGCCAGAA
TCFL5	NM_006602	GGACACAAATGTAGAGCGAAGAG	ACGGCACTAAGAGATTCAACTCA
TCP4	NM_006713	TCGCGATTTTAAAGGCAAAG	CTGGCTCCATTGTTCTGGAT
TEAD2	NM_003598	CATGACCCTCACCTGTTCCT	CACCTGGAGGATGGTGAAGT
TFAP2B	NM_003221	AGCGGCATGAATCTATTGGA	GACAGCCGTCTCTGAACTTCTC
TFCP2L1	NM_014553	CAGTATACGGAGCACCAGCA	CGTGTACTCCCCATTCTCGT
TFDP1-001	NM_007111	CGTGACAGAAATGGCTCAGG	CGTCCTCGTCATTCTCGTTG
TGIF2	NM_021809	TCGGACAGTGATCTAGGTGAGG	CTCTGAGGGGTAGGCGTTGT
THRAP5	NM_005481	GCTGGAGTACTGCATGGTGA	TCAGGCGTGTTGAGAAAGTG
THRB	NM_000461	GTCCAGACCGAGAACACGAC	GGTCTGGGCACTTGAGACAC
TLE2	NM_003260	GCCTCCAAATCCTGTGACTC	GAGGTCTCCGTTGAGAGTGC
TNFAIP3	NM_006290	CACGCTCAAGGAAACAGACA	CATGGGTGTGTCTGTGGAAG
TP53	NM_000546	AGCCACCTGAAGTCCAAAAA	CAAGCAAGGGTTCAAAGACC
TP53BP1	NM_005657	CAGTCCCCAGAAGACCATGT	CTGGGAAGCAGGAGAAACAG
TRIM25	NM_005082	GCCCTGTGAAGAAGGTCTCC	GACTTGGCCAGGAAGGTCTC
TRIM28	NM_005762	CCAAGATCCAGAAGCACCAG	CTCTTGGTCCAGGCATTGAG
TRIM29	NM_012101	AAGGCCGAGAAGGAGACG	CCTTGGCTCTCTCATCCAGA
TRIP13	NM_004237	CAGCAGCACTGCAAAGAAAG	AAATCGATGGGCTGTGAGTC
TRIP4	NM_016213	CCTTTGGGAGTTCTGGTAAATC	ACCCTTTTAATCCCTCTGACAA
TSC22D3	NM_198057	GGGTGGGCAGAGCCACTA	AGGCCCCATGCAACTCAG
TSC22D2	NM_014779	AGGAATCAAAGAGCCTCTGG	GCTTGCTGTTGAGAAGTGCTA
TULP3	NM_003324	TAAGCTGGCGTGTGAATGAG	GCTGTGATCCCTCACCAAGT
USF2	NM_003367	CGGACACACCCTTACTCTCC	TGCTGTTGTCTGCGTTACAGT
VDR	NM_000376	CCACCTACTCCGACTTCTGC	CGAGTCCATCATGTCTGAAGAG
VPS72	NM_005997	CCAGTGATGGAGAAGCAGAA	CCTTTCGCCGTCTTGACT
WHSC1L1	NM_023034	GGTCCAAGGTGGGAACCTAT	ATGCCAATATCCCACTGAGC
XAB1	NM_007266	AGCCCTTGCATCCTCATTTC	AGCCTCAAAATCCTGCATCC
YAF2	NM_005748	GAAAACCAGGCCAAGATTGA	TCCTCTGGGTGAAGATGACC
YY1	NM_003403	GTGCAGATCAAGACCCTGGAG	TCTGAGAGGTCAATGCCAGGT
ZBTB16	NM_006006	GCACAGTGGGATGAAGACG	ACAGAAGACGGCCATGTCA
ZBTB2	NM_020861	GTGAGTGTGTCCGCTTGAAA	GGAAAACTTGGTCAGGGTGA
ZBTB5	NM_014872	TCAGTGTGAAAACCCTGAGGT	ACAACTCCTTCCACTTCCACA
ZNF114	NM_153608	GGCACACAACACTCATGGTC	GGGGCATTTATGGGTTTTCT
ZNF33B	NM_006955	ATCAGAAGTTCCAGGGGTCA	TTCCTCCAGTCTCCATGGTT
ZNF131	NM_003432	AAAGAACATCTTCGAAAACATACA	AATCACATAAAGTACAATGGTTGG
ZNF143	NM_003442	AAAAGCCATATCGGTGTTCG	CATCCTGGCTCTGTGCAGTA
ZNF207	NM_003457, NM_001032293	CCAAAGCCTACATTCCCTGCT	CTGGCCGAGGAAGATTACGTT
ZNF217	NM_006526	AGGACTTCCTGCAGTTGTTCA	TGGGAGTGTTTGCACTTCTCT
ZNF22	NM_006963	CAGAGCTCCCACCTTATTCAA	CGGGTTTTACGAGGCTTCT
ZNF238	NM_205768, NM_006352	GGAGAAAGAGGCTTCCTGTG	AGGATGTTGGAGACGTAGGG
ZNF267	NM_003414	CCTGGTCTCTCTGGGTCTTG	ATCACAGCTCCCATGTCTCC
ZNF268	NM_003415	ACAGGAGTGTGATGTTGGAGAACT	AGACTGTGTTTGGACAGGTCTGAT
ZNF277	NM_021994	GAACCACATGGCCAGAGAA	TTCCTGATGGTCCAGCAAC
ZNF281	NM_012482	AGGAGCCAAAGCAGGACAC	GGCTGCACTGGAAAGGTCT
ZNF295	NM_020727	TGAGGTGCGCATAAAGACTG	ACCTCCTTTTTGCTGGGAGT
ZNF43	NM_003423	CTGATCACCTGTCTGGAGCA	GGTAGCTGGCAAACATTGGT
ZNF443	NM_005815	AATGGAAAGACCAGAACATTGA	TGAATGACCCATGACTTTTTCT
ZNF451	NM_015555, NM_001031623	GCATGTCCAAATTGCTTCCT	AGTGAGCTCCATGTGGGAAC
ZNF592	NM_014630	CTGCCAGGTTTTCCACAAAT	TTCTGCACGAACAAGAGTGG
ZNF83	NM_018300	GCAGGATTCATACTGGAGAGAA	GTGTGAAATTTGATGGAAGACC
